# Supplementary material for: Exposure Route Influences Disease Severity in the COVID-19 Cynomolgus Macaque Model
Source: Viruses. 2022 May 10;14(5):1013. doi: 10.3390/v14051013 (PMC9145782; doi:10.3390/v14051013)
Supplement: Supplementary file 1 [file viruses-14-01013-s001.zip]

Archive with 1 entries (1 files):
- viruses-1683202-supplementary.pdf
